# Supplementary material for: The role of the platelet pool of Plasminogen Activator Inhibitor-1 in well-controlled type 2 diabetes patients
Source: PLoS One. 2022 Aug 31;17(8):e0267833. doi: 10.1371/journal.pone.0267833 (PMC9432754; doi:10.1371/journal.pone.0267833)
Supplement: S1 Data — (XLSX) [file pone.0267833.s001.xlsx]

## Sheet: Blad1
Code	Group	Gender	Age		Debut	Length	Weight	BMI	Waist	Hip	W/H	BP sys	BP dia	HR	fp-Glucose	S-Cholesterol	S-Trig	S-HDL	S-LDL	B-HbA1c	FSH	TPK ®	Hb	LPK	TPK	EVF	MPV	S-Krea	S-ALAT	plasma PAI-1	serum PAI-1	Platelet PAI-1	TRAP	ADP HS	ASPI	IOGT 120	CT PAI-1	CT YWHAE	CT B2M
1	DM2	M	55		2011	1.82	111.3	33.601	113	117.5	0.961702	145	93	53	9.2	4.7	1	0.88	3.7	51		480	154	5.2	381	0.455	-	68	0.75	53.703	785.66
2	DM2	F	66		2012	1.59	88.5	35.0065	111	120	0.961702	158	89	69	8.1	3.7	1.2	1.6	1.8	47	31.7	314	131	7	272	0.403		66	0.4	52.1	539.3	51.564	132	106	101		29.3384	22.1152	17.2291
3	DM2	F	61		2011	1.66	100.3	36.3986	113	124	0.925	149	83	69	8.3	5.4	1	1.6	3.5	53	31.7	185	142	6.4	213	0.419		68	0.58	59.593	417.14
4	DM2	F	62		2010	1.61	80.2	30.9402	111	107	0.91129	153	96	79	12.2	6	1.4	1.4	4.2	69	41.2	336	133	6.7	259	0.408	8.2	72	0.83	89.433	425.72	47.532					27.0178	21.5627	16.5833
5	DM2	M	53		2012	1.73	91	30.4053	105.5	99	1.03738	185	107	61	7	5	1.7	1.3	3.3	46		255	138	6.6	282	0.398	6.3	69	0.82	43.987	537.56	46.283					31.9274	26.0999	20.205
6	DM2	F	59		2012	1.7	88.7	30.692	115	116	0.991379	104	62	56	7.1	3.5	0.94	0.92	2.2	38	85	100	139	5	230	0.44	7.7	49	0.31	7.605	351.06	20.066	102	53	93
7	DM2	F	57		2013	1.62	98.1	37.38	106	126	0.84127	148	94	72	9.5	4.5	2.1	1.1	2.9	63	53.1	266	137	7.1	214	0.413	7.2	64	1.5	100.21	593.7	47.798	105	53	82		26.7143	21.2585	15.9649
8	DM2	M	59		2012	1.85	108	31.5559	114	107	1.06542	130	77	67	5.6	5.3	4.8	0.73	3.1	45			144	6.1	215	0.427	10.3	88	0.54	69.891	510.6
9	DM2	F	57		2008	1.77	103	32.8769	114	124	0.919355	148	99	60	6.8	5.9	2.4	1.3	4.1	46			121	6.9	278	0.37	7.8	58	0.35	54.642	398.28
10	DM2	M	68		2014	1.68	93	32.9507	115	107	1.07477	160	96	55	6.3	6.9	2.4	0.9	5.1	46		190	142	6.7	182		8	87	0.55								29.5662	23.9293	16.3538
11	DM2	M	54		2011	1.92	137	37.1636	128	125	1.024	138	95	76	13.6	5.7	1.8	1.2	4.3	59			153	7.3	251		7.5	70	0.76				118	76	92		26.491	22.138	15.0337
12	obese	M	51			1.76	96.5	31.1532	111	113	0.982301	122	80	75	4.8	5.1	1.7	0.73	3.8	34		356	150	7.6	255	0.434	9.3	88	0.56	32.708	449.77	82.568	125	82	109	7	26.5162	21.5818	15.9464
13	obese	M	65			1.73	89.4	29.8707	107	109	0.981651	141	87	57	5.8	4.5	1.6	1.2	3.8	40		258	157	4.9	173	0.461	9.1	104	0.65	26.38	307.59	45.754					26.8176	21.4567	16.2932
14	obese	F	60			1.76	96.4	31.1209	102	114	0.894737	110	71	58	5.5	4.5	1.9	1.1	2.8	36	42.5		128	4.6	202	0.382	9.9	86	0.53	62.3223	388.56	16.431	154	86	100	7.2	32.7917	25.9201	20.1251
15	obese	F	62			1.74	100.6	33.2276	115	122	0.942623	167	104	66	5.4	4.7	1.4	1.3	3	31	43.7		137	4.1	314	0.409	9.7	90	0.44	122.534	818.42	91.654	100	79	100	6.8	26.2009	21.148	15.7985
16	obese	F	55			1.685	93.3	32.8611	109	122	0.893443	139	83	52	6	6.2	1.2	1.3	4.6	32	40.5	317	137	6.7	225	0.404	9.1	85	0.31	62.947	466.85	15.881	164	85	108	8.6	28.6345	22.504	16.9774
17	obese	F	64			1.69	101.8	35.643	119	130	0.915385	127	95	68	6.5	3.9	0.78	1.1	2.6	39	43.2	292	136	6.6	207	0.425	10.1	87	0.33	32.223	587.17	70.363	140	106	113	8	31.4904	27.1268	21.2206
18	obese	F	66			1.71	97	33.1726	110	123	0.894309	141	85	64	5.3	7.3	1.2	1.6	5.3	37		173	147	7.6	293		8.1	78	0.44	46.589	539.05	32.272	126	83	112	8.6	29.4827	24.1301	18.6678
19	control	M	55			1.88	85	24.0493	101.5	104	0.975962	136	86	55	5.3	5.2	1	1.7	3.3	34		229	136	6.3	295	0.402	10	94	0.39	16.74	604.48	60.146	115	79	92	5.8	27.0016	21.1618	15.816
20	control	F	61			1.59	56.9	22.507	76.5	99	0.772727	97	65	64	4.1	6.6	0.64	2.5	4.2	32		266	120	2.8	229	0.359	9.7	61	0.29	14.788	391.06	50.168	x	x	x	6.35	26.5881	21.0927	15.6945
21	control	M	52			1.77	77.5	24.7375	90	100	0.9	124	80	48	5	5.4	0.87	1.4	3.8	30		190	136	4.7	199	0.396	8.9	86	0.3	2.597	232.07	26.465	x	x	x	5.75	27.7318	21.8257	16.4221
22	control	F	64			1.61	59.1	22.8	79	96	0.822917	123	78	57	5.2	7.2	0.56	2	5.2	34	95.7	281	129	4.9	250	0.38	8.8	72	0.33	25.913	409.7	64.763	106	69	83	9.1	26.524	21.7539	15.9218
23	control	F	54			1.69	68.3	23.9137	81	99.5	0.81407	110	70	55	5.1	5.5	0.64	2.4	3	30	27	250	129	3.6	210	0.381	9	74	0.25	7.648	348.37	54.979	85	26	66	4.85	26.5326	21.934	15.6446
24	control	M	65			1.75	75.7	24.7184	92.5	101	0.915842	123	84	45	4	3.8	0.63	1.4	2.4	33		218	138	3.7	171	0.418	10	99	0.36	4.926	357.53	35.708	x	x	x	6.05	29.3989	23.6597	17.9485
25	control	M	50			1.83	82	24.4857	90	102.5	0.878049	101	67	41	5.1	4.1	0.54	2.1	2.3	30		242	137	4.3	272	0.393	8.5	76	0.67	3.387	405.46		119	56	98		26.9219	21.5598	15.7204
26	control	M	66			1.86	88.8	25.6677	113	104	1.08654	127	74	61	6	3.8	0.38	1.3	2.5	35		323	137	5.6	186	0.414	9.9	60	0.27	15.717	330.2		103	61	89		28.5499	22.6554	17.2722
27	control	F	68			1.77	58	18.5132	67	91	0.736264	105	60	51	5.1	4	0.5	1.8	2.4	33	45.6	181	121	3.3	236	0.376	7.8	76	0.29	1.16	338.2	37.426	125	87	98	7.3
28	control	F	62			1.75	75.8	24.751	82	108	0.759259	119	70	64	6.5	5.9	0.89	1.6	4.2	35	67.8	246	126	4.2	269	0.396	7.2	68	0.41	9.21	388.6	39.655	96	74	81	7.7	32.1567	28.0604	28.0604
